# Supplementary material for: ﻿Four new species of Diglyphomorphomyia Girault (Hymenoptera, Eulophidae) from China, with a key to Chinese species
Source: Zookeys. 2022 Apr 13;1095:111–21. doi: 10.3897/zookeys.1095.80671 (PMC9021154; doi:10.3897/zookeys.1095.80671)
Supplement: XML Treatment for Diglyphomorphomyia [file zookeys.1095.80671-treatment1.xml]

<!DOCTYPE tp:taxon-treatment
  PUBLIC "-//TaxonX//DTD Taxonomic Treatment Publishing DTD v0 20100105//EN" "tax-treatment-NSO.dtd">
<tp:taxon-treatment xmlns:tp="http://www.plazi.org/taxpub"><tp:treatment-meta><kwd-group><label>Taxon classification</label><kwd>
              <named-content content-type="kingdom">Animalia</named-content>
            </kwd><kwd>
              <named-content content-type="order">Hymenoptera</named-content>
            </kwd><kwd>
              <named-content content-type="family">Eulophidae</named-content>
            </kwd></kwd-group><mixed-citation publication-type="journal"><person-group><name><surname>Fan</surname><given-names>Jun-Jie</given-names></name><name><surname>Li</surname><given-names>Cheng-De</given-names></name></person-group><article-title>﻿Four new species of <italic><tp:taxon-name><tp:taxon-name-part taxon-name-part-type="genus" reg="Diglyphomorphomyia">Diglyphomorphomyia</tp:taxon-name-part></tp:taxon-name></italic> Girault (<tp:taxon-name><tp:taxon-name-part taxon-name-part-type="order">Hymenoptera</tp:taxon-name-part></tp:taxon-name>, <tp:taxon-name><tp:taxon-name-part taxon-name-part-type="family">Eulophidae</tp:taxon-name-part></tp:taxon-name>) from China, with a key to Chinese species</article-title><source>Zookeys</source><day>13</day><month>04</month><year>2022</year><volume>1095</volume><fpage>111</fpage><lpage>121</lpage><pub-id pub-id-type="doi">10.3897/zookeys.1095.80671</pub-id></mixed-citation></tp:treatment-meta><tp:nomenclature><label>﻿</label><tp:taxon-name>
            <object-id xmlns:xlink="http://www.w3.org/1999/xlink" content-type="arpha" xlink:type="simple">E01ED123-4FD7-5799-A720-F7CD4364F817</object-id>
            <tp:taxon-name-part taxon-name-part-type="genus" reg="Diglyphomorphomyia">Diglyphomorphomyia</tp:taxon-name-part>
          </tp:taxon-name><tp:taxon-authority>Girault</tp:taxon-authority></tp:nomenclature><tp:treatment-sec sec-type="diagnosis" id="SECID0EQGAC"><title>Diagnosis.</title><p><italic><tp:taxon-name><tp:taxon-name-part taxon-name-part-type="genus" reg="Diglyphomorphomyia">Diglyphomorphomyia</tp:taxon-name-part></tp:taxon-name></italic> can be recognized by the following combination of characteristics: funicle 4 or 5 segmented; midlobe of mesoscutum or scutellum with deep punctures or pits; midlobe of mesoscutum with two or three, rarely four, pairs of setae; scutellum with sublateral grooves very distinct, punctate on bottom; propodeum with anterior margin raised into a perpendicular lamina, median carina and plicae distinct; transverse carina lateral to plicae distinct behind propodeal spiracle; gaster subsessile or short-petiolate.</p></tp:treatment-sec><tp:treatment-sec sec-type="description" id="SECID0E4GAC"><title>Description.</title><p>Head in frontal view a little wider than its height; Antenna with six flagellomeres, including a 2-segmented clava; antenna inserted above level of lower eye margin, scape not reaching level of anterior ocellus. Eyes with short setae. Malar sulcus present. Pronotum without transverse carina, weakly reticulate, posterior margin with numerous setae and six long setae. Scutellum punctate. Dorsellum with engraved reticulation, meshes isodiametric. Propodeum smooth, with median carina and plicae, a transverse carina running from posterior part of each plica to outer margins of propodeum. Gaster subsessile.</p></tp:treatment-sec></tp:taxon-treatment>
