# Supplementary material for: ﻿Four new species of Diglyphomorphomyia Girault (Hymenoptera, Eulophidae) from China, with a key to Chinese species
Source: Zookeys. 2022 Apr 13;1095:111–21. doi: 10.3897/zookeys.1095.80671 (PMC9021154; doi:10.3897/zookeys.1095.80671)
Supplement: XML Treatment for Diglyphomorphomyia depressa [file zookeys.1095.80671-treatment2.xml]

<!DOCTYPE tp:taxon-treatment
  PUBLIC "-//TaxonX//DTD Taxonomic Treatment Publishing DTD v0 20100105//EN" "tax-treatment-NSO.dtd">
<tp:taxon-treatment xmlns:tp="http://www.plazi.org/taxpub"><tp:treatment-meta><kwd-group><label>Taxon classification</label><kwd>
              <named-content content-type="kingdom">Animalia</named-content>
            </kwd><kwd>
              <named-content content-type="order">Hymenoptera</named-content>
            </kwd><kwd>
              <named-content content-type="family">Eulophidae</named-content>
            </kwd></kwd-group><mixed-citation publication-type="journal"><person-group><name><surname>Fan</surname><given-names>Jun-Jie</given-names></name><name><surname>Li</surname><given-names>Cheng-De</given-names></name></person-group><article-title>﻿Four new species of <italic><tp:taxon-name><tp:taxon-name-part taxon-name-part-type="genus" reg="Diglyphomorphomyia">Diglyphomorphomyia</tp:taxon-name-part></tp:taxon-name></italic> Girault (<tp:taxon-name><tp:taxon-name-part taxon-name-part-type="order">Hymenoptera</tp:taxon-name-part></tp:taxon-name>, <tp:taxon-name><tp:taxon-name-part taxon-name-part-type="family">Eulophidae</tp:taxon-name-part></tp:taxon-name>) from China, with a key to Chinese species</article-title><source>Zookeys</source><day>13</day><month>04</month><year>2022</year><volume>1095</volume><fpage>111</fpage><lpage>121</lpage><pub-id pub-id-type="doi">10.3897/zookeys.1095.80671</pub-id></mixed-citation></tp:treatment-meta><tp:nomenclature><label>﻿</label><tp:taxon-name>
            <object-id xmlns:xlink="http://www.w3.org/1999/xlink" content-type="arpha" xlink:type="simple">D4266C38-A900-5F9A-91CD-EB46B12CAFAF</object-id>
            <tp:taxon-name-part taxon-name-part-type="genus" reg="Diglyphomorphomyia">Diglyphomorphomyia</tp:taxon-name-part>
            <tp:taxon-name-part taxon-name-part-type="species" reg="depressa">depressa</tp:taxon-name-part>
            <object-id xmlns:xlink="http://www.w3.org/1999/xlink" content-type="zoobank" xlink:type="simple">http://zoobank.org/DEFBC4FD-0A88-494A-B029-34E61DD671EC</object-id>
          </tp:taxon-name><tp:taxon-status xmlns:xlink="http://www.w3.org/1999/xlink" xlink:type="simple">sp. nov.</tp:taxon-status><xref ref-type="fig" rid="F1">Figs 1–4</xref></tp:nomenclature><tp:treatment-sec sec-type="type material" id="SECID0EQFAE"><title>Type material.</title><p><bold><italic>Holotype</italic></bold>, ♀ [<abbrev xmlns:xlink="http://www.w3.org/1999/xlink" xlink:title="insect collections at Northeast Forestry University" id="ABBRID0E2FAE" xlink:type="simple">NEFU</abbrev>; on card], China, Sichuan Province, Guangyuan City, Qingchuan County, 21 VIII 2015, leg. Ye Chen and Chao Zhang, by sweeping. <bold><italic>Paratypes</italic></bold>: 2♀ [on slides], China, Liaoning Province, Anshan City, Tiedong District, Gudaoguan, 19–21 VI 2015, leg. Yan Gao and Hui Geng, by yellow pan trapping.</p></tp:treatment-sec><tp:treatment-sec sec-type="diagnosis" id="SECID0ECGAE"><title>Diagnosis.</title><p>Head dark brown. Antennae yellowish except F3, F4 brownish, club brownish except yellowish apex. Mesosoma yellow except propodeum brown. Midlobe of mesoscutum with two pairs of long setae. Scutellum with a longitudinal depression in anterior 2/3.</p></tp:treatment-sec><tp:treatment-sec sec-type="description" id="SECID0EHGAE"><title>Description.</title><p><bold>Female.</bold> Body length 2.4 mm, fore wing length 1.7 mm. Head dark brown. Antennae yellowish with F3 and F4 brownish, club brownish except yellowish apex. Mesoscutum, axillae and scutellum yellow. Propodeum brown. Legs yellowish. Gaster mostly yellow with two brown transverse bands posteriorly and margins brown. Ovipositor black.</p><fig id="F1" position="float" orientation="portrait"><object-id xmlns:xlink="http://www.w3.org/1999/xlink" content-type="doi" xlink:type="simple">10.3897/zookeys.1095.80671.figures1-4</object-id><object-id xmlns:xlink="http://www.w3.org/1999/xlink" content-type="arpha" xlink:type="simple">3AA50D16-5878-5795-ABCF-88A9DD22C58D</object-id><label>Figures 1–4.</label><caption><p><italic><tp:taxon-name><tp:taxon-name-part taxon-name-part-type="genus" reg="Diglyphomorphomyia">D.</tp:taxon-name-part><tp:taxon-name-part taxon-name-part-type="species" reg="depressa">depressa</tp:taxon-name-part></tp:taxon-name></italic> sp. nov., female, holotype <bold>1</bold> habitus in dorsal view <bold>2</bold> head in frontal view <bold>3</bold> fore wing <bold>4</bold> hind wing. Scale bars: 100 μm.</p></caption><graphic xmlns:xlink="http://www.w3.org/1999/xlink" xlink:href="zookeys-1095-111-g001.jpg" position="float" orientation="portrait" xlink:type="simple" id="oo_671711.jpg"><uri content-type="original_file" xlink:type="simple">https://binary.pensoft.net/fig/671711</uri></graphic></fig><p><bold><italic>Head</italic></bold> (Fig. <xref ref-type="fig" rid="F1">2</xref>) 1.2× as wide as high in frontal view and ~ 2.2× as wide as long in dorsal view. Lower face smooth, frons weakly reticulate. Vertex with engraved reticulation, meshes isodiametric, and scattered setae. <abbrev xmlns:xlink="http://www.w3.org/1999/xlink" xlink:title="minimum distance between posterior ocelli" id="ABBRID0E1HAE" xlink:type="simple">POL</abbrev> 1.8× <abbrev xmlns:xlink="http://www.w3.org/1999/xlink" xlink:title="minimum distance between a posterior ocellus and corresponding eye margin" id="ABBRID0E5HAE" xlink:type="simple">OOL</abbrev>. Malar space 0.4× eye height. Occiput weakly reticulate. Relative measurements (length: width): scape = 28: 5; pedicel = 10: 5; F1 = 16: 5; F2 = 11: 5; F3 = 12: 7; F4 = 10: 7; clava = 16: 7.</p><p><bold><italic>Mesosoma</italic></bold> (Fig. <xref ref-type="fig" rid="F1">1</xref>). Midlobe of mesoscutum punctate with two pairs of long setae, lateral lobe of mesoscutum reticulate. Notauli ending laterad to inner angles of axilla. Axillae weakly reticulate and separated from each other. Scutellum with a longitudinal depression in anterior 2/3 and two pairs of long setae, sublateral grooves meet posteriorly. Spiracle with a transverse carina anteriorly, separated from metanotum by a distance shorter than a diameter of spiracle; each propodeal callus with seven long setae.</p><p><bold><italic>Wings</italic>.</bold> Fore wing (Fig. <xref ref-type="fig" rid="F1">3</xref>) 2.3× as long as wide. Speculum narrow. Relative measurements (length): <abbrev xmlns:xlink="http://www.w3.org/1999/xlink" xlink:title="submarginal vein" id="ABBRID0EYIAE" xlink:type="simple">SMV</abbrev> = 43; <abbrev xmlns:xlink="http://www.w3.org/1999/xlink" xlink:title="marginal vein" id="ABBRID0E3IAE" xlink:type="simple">MV</abbrev> = 40; <abbrev xmlns:xlink="http://www.w3.org/1999/xlink" xlink:title="postmarginal vein" id="ABBRID0EAJAE" xlink:type="simple">PMV</abbrev> = 22; <abbrev xmlns:xlink="http://www.w3.org/1999/xlink" xlink:title="stigmal vein" id="ABBRID0EEJAE" xlink:type="simple">STV</abbrev> = 16. Hind wing (Fig. <xref ref-type="fig" rid="F1">4</xref>) ~ 4.0× as long as wide.</p><p><bold><italic>Metasoma</italic></bold> (Fig. <xref ref-type="fig" rid="F1">1</xref>). Gaster ovate, 1.8× as long as wide, and 1.1× as long as mesosoma. Ovipositor exserted beyond apex of gaster.</p><p><bold>Male.</bold> Unknown.</p></tp:treatment-sec><tp:treatment-sec sec-type="host" id="SECID0E2JAE"><title>Host.</title><p>Unknown.</p></tp:treatment-sec><tp:treatment-sec sec-type="distribution" id="SECID0EAKAE"><title>Distribution.</title><p>China (Sichuan, Liaoning).</p></tp:treatment-sec><tp:treatment-sec sec-type="etymology" id="SECID0EFKAE"><title>Etymology.</title><p>Latin: <italic>depressum</italic> = depression, sink; and refers to the longitudinal depression in anterior 2/3 of scutellum.</p></tp:treatment-sec><tp:treatment-sec sec-type="remarks" id="SECID0ENKAE"><title>Remarks.</title><p>This new species differs from all other known members of the genus in having a scutellum with a longitudinal depression on its anterior 2/3.</p></tp:treatment-sec></tp:taxon-treatment>
