# Supplementary material for: ﻿Four new species of Diglyphomorphomyia Girault (Hymenoptera, Eulophidae) from China, with a key to Chinese species
Source: Zookeys. 2022 Apr 13;1095:111–21. doi: 10.3897/zookeys.1095.80671 (PMC9021154; doi:10.3897/zookeys.1095.80671)
Supplement: XML Treatment for Diglyphomorphomyia fossa [file zookeys.1095.80671-treatment3.xml]

<!DOCTYPE tp:taxon-treatment
  PUBLIC "-//TaxonX//DTD Taxonomic Treatment Publishing DTD v0 20100105//EN" "tax-treatment-NSO.dtd">
<tp:taxon-treatment xmlns:tp="http://www.plazi.org/taxpub"><tp:treatment-meta><kwd-group><label>Taxon classification</label><kwd>
              <named-content content-type="kingdom">Animalia</named-content>
            </kwd><kwd>
              <named-content content-type="order">Hymenoptera</named-content>
            </kwd><kwd>
              <named-content content-type="family">Eulophidae</named-content>
            </kwd></kwd-group><mixed-citation publication-type="journal"><person-group><name><surname>Fan</surname><given-names>Jun-Jie</given-names></name><name><surname>Li</surname><given-names>Cheng-De</given-names></name></person-group><article-title>﻿Four new species of <italic><tp:taxon-name><tp:taxon-name-part taxon-name-part-type="genus" reg="Diglyphomorphomyia">Diglyphomorphomyia</tp:taxon-name-part></tp:taxon-name></italic> Girault (<tp:taxon-name><tp:taxon-name-part taxon-name-part-type="order">Hymenoptera</tp:taxon-name-part></tp:taxon-name>, <tp:taxon-name><tp:taxon-name-part taxon-name-part-type="family">Eulophidae</tp:taxon-name-part></tp:taxon-name>) from China, with a key to Chinese species</article-title><source>Zookeys</source><day>13</day><month>04</month><year>2022</year><volume>1095</volume><fpage>111</fpage><lpage>121</lpage><pub-id pub-id-type="doi">10.3897/zookeys.1095.80671</pub-id></mixed-citation></tp:treatment-meta><tp:nomenclature><label>﻿</label><tp:taxon-name>
            <object-id xmlns:xlink="http://www.w3.org/1999/xlink" content-type="arpha" xlink:type="simple">D444F917-6CBF-5496-9A1F-17D9C1A099A9</object-id>
            <tp:taxon-name-part taxon-name-part-type="genus" reg="Diglyphomorphomyia">Diglyphomorphomyia</tp:taxon-name-part>
            <tp:taxon-name-part taxon-name-part-type="species" reg="fossa">fossa</tp:taxon-name-part>
            <object-id xmlns:xlink="http://www.w3.org/1999/xlink" content-type="zoobank" xlink:type="simple">http://zoobank.org/808A2C5F-15CC-4BB4-BB58-1237002F6954</object-id>
          </tp:taxon-name><tp:taxon-status xmlns:xlink="http://www.w3.org/1999/xlink" xlink:type="simple">sp. nov.</tp:taxon-status><xref ref-type="fig" rid="F2">Figs 5–10</xref></tp:nomenclature><tp:treatment-sec sec-type="type material" id="SECID0E6LAE"><title>Type material.</title><p><bold><italic>Holotype</italic></bold>, ♀ [<abbrev xmlns:xlink="http://www.w3.org/1999/xlink" xlink:title="insect collections at Northeast Forestry University" id="ABBRID0EKMAE" xlink:type="simple">NEFU</abbrev>; on card], China, Shandong Province, Qingdao City, Huangdao District, Dazhu Mountain, 22–24 V 2014, leg. Guo-Hao Zu, Xiang-Xiang Jing and Si-Zhu Liu, by yellow pan trapping. <bold><italic>Paratypes</italic></bold>: 1♀ [on slide], same data as holotype; 1♀ [on slide], CHINA, Shandong Province, Qingdao City, Huangdao District, Xiaozhu Mountain, 18–20 V 2014, leg. Guo-Hao Zu, Xiang-Xiang Jing and Si-Zhu Liu, by yellow pan trapping; 4♀ [on card], China, Shandong Province, Qingdao City, Laoshan District, Beijiushui, 1–3 VIII 2014, leg. Guo-Hao Zu and Ye Chen, by yellow pan trapping; 1♀ [on card], China, Shandong Province, Qingdao City, Laoshan District, Dahedong, 8–10 VII 2014, leg. Chao Zhang, Si-Zhu Liu and Ye Chen, by yellow pan trapping.</p><fig id="F2" position="float" orientation="portrait"><object-id xmlns:xlink="http://www.w3.org/1999/xlink" content-type="doi" xlink:type="simple">10.3897/zookeys.1095.80671.figures5-10</object-id><object-id xmlns:xlink="http://www.w3.org/1999/xlink" content-type="arpha" xlink:type="simple">F3B2AC97-F9C3-56F3-B217-15F991D3FABE</object-id><label>Figures 5–10.</label><caption><p><italic><tp:taxon-name><tp:taxon-name-part taxon-name-part-type="genus" reg="Diglyphomorphomyia">D.</tp:taxon-name-part><tp:taxon-name-part taxon-name-part-type="species" reg="fossa">fossa</tp:taxon-name-part></tp:taxon-name></italic> sp. nov., female, holotype <bold>5</bold> habitus in dorsal view <bold>6</bold> antenna <bold>7</bold> fore wing <bold>8</bold> hind wing <bold>9</bold> habitus in lateral view <bold>10</bold> head in frontal view. Scale bars: 100 μm.</p></caption><graphic xmlns:xlink="http://www.w3.org/1999/xlink" xlink:href="zookeys-1095-111-g002.jpg" position="float" orientation="portrait" xlink:type="simple" id="oo_671712.jpg"><uri content-type="original_file" xlink:type="simple">https://binary.pensoft.net/fig/671712</uri></graphic></fig></tp:treatment-sec><tp:treatment-sec sec-type="diagnosis" id="SECID0EVNAE"><title>Diagnosis.</title><p>Antenna with scape, pedicel and F1 yellow and rest of flagellomeres dark brown. Scutellum with median groove in approximately anterior 1/2. Legs mostly yellowish with fore and hind coxae yellowish white. Gaster yellowish except margins brown.</p></tp:treatment-sec><tp:treatment-sec sec-type="description" id="SECID0E1NAE"><title>Description.</title><p><bold>Female.</bold> Body length 1.9 mm, fore wing length 1.3 mm. Body yellow. Mandibles yellow with teeth brown. Antenna with scape, pedicel, and F1 yellow and remainder of flagellomeres dark brown. Legs mostly yellowish except fore and hind coxae yellowish white. Gaster yellowish except margins brown. Ovipositor black.</p><p><bold><italic>Head</italic></bold> (Fig. <xref ref-type="fig" rid="F2">10</xref>) 1.3× as wide as high in frontal view and ~ 2.3× as wide as long in dorsal view. Lower face and vertex transversely reticulate, frons weakly sculptured. <abbrev xmlns:xlink="http://www.w3.org/1999/xlink" xlink:title="minimum distance between posterior ocelli" id="ABBRID0ENOAE" xlink:type="simple">POL</abbrev> 2.4× <abbrev xmlns:xlink="http://www.w3.org/1999/xlink" xlink:title="minimum distance between a posterior ocellus and corresponding eye margin" id="ABBRID0EROAE" xlink:type="simple">OOL</abbrev>. Malar space 0.4× eye height. Occiput weakly reticulate. Relative measurements (length: width): scape = 35: 6; pedicel = 11: 6; F1 = 19: 6; F2 = 12: 7; F3 =13: 8; F4 = 12: 8; clava = 20: 8.</p><p><bold><italic>Mesosoma</italic></bold> (Fig. <xref ref-type="fig" rid="F2">5</xref>). Midlobe of mesoscutum punctate with three pairs of long setae, lateral lobe of mesoscutum reticulate. Notauli ending laterad to inner angles of axilla. Axillae weakly reticulate and separated from each other. Scutellum with median groove in approximately anterior 1/2 and two pairs of long setae, sublateral grooves meet posteriorly. Spiracle with a transverse carina anteriorly, separated from metanotum by a distance almost as long as a diameter of spiracle; each propodeal callus with six setae.</p><p><bold><italic>Wings</italic>.</bold> Fore wing (Figs <xref ref-type="fig" rid="F2">5</xref>, <xref ref-type="fig" rid="F2">7</xref>) 2.6× as long as wide. Relative measurements (length): <abbrev xmlns:xlink="http://www.w3.org/1999/xlink" xlink:title="submarginal vein" id="ABBRID0EPPAE" xlink:type="simple">SMV</abbrev> = 33; <abbrev xmlns:xlink="http://www.w3.org/1999/xlink" xlink:title="marginal vein" id="ABBRID0ETPAE" xlink:type="simple">MV</abbrev>= 45; <abbrev xmlns:xlink="http://www.w3.org/1999/xlink" xlink:title="postmarginal vein" id="ABBRID0EXPAE" xlink:type="simple">PMV</abbrev>= 17; <abbrev xmlns:xlink="http://www.w3.org/1999/xlink" xlink:title="stigmal vein" id="ABBRID0E2PAE" xlink:type="simple">STV</abbrev>= 12. Hind wing (Figs <xref ref-type="fig" rid="F2">5</xref>, <xref ref-type="fig" rid="F2">8</xref>) ~ 4.5× as long as wide.</p><p><bold><italic>Metasoma</italic></bold> (Fig. <xref ref-type="fig" rid="F2">5</xref>). Gaster ovate, 1.7× as long as wide, and 1.2× as along as mesosoma. Ovipositor exserted beyond apex of gaster.</p><p><bold>Male.</bold> Unknown.</p></tp:treatment-sec><tp:treatment-sec sec-type="host" id="SECID0EWQAE"><title>Host.</title><p>Unknown.</p></tp:treatment-sec><tp:treatment-sec sec-type="distribution" id="SECID0E2QAE"><title>Distribution.</title><p>China (Shandong).</p></tp:treatment-sec><tp:treatment-sec sec-type="etymology" id="SECID0EARAE"><title>Etymology.</title><p>Latin: <italic>fossa</italic> = ditch, trench; and refers to the median groove in the approximate anterior 1/2 of scutellum.</p></tp:treatment-sec><tp:treatment-sec sec-type="remarks" id="SECID0EIRAE"><title>Remarks.</title><p><italic><tp:taxon-name><tp:taxon-name-part taxon-name-part-type="genus" reg="Diglyphomorphomyia">Diglyphomorphomyia</tp:taxon-name-part><tp:taxon-name-part taxon-name-part-type="species" reg="fossa">fossa</tp:taxon-name-part></tp:taxon-name></italic> is similar to <italic><tp:taxon-name><tp:taxon-name-part taxon-name-part-type="genus" reg="Diglyphomorphomyia">D.</tp:taxon-name-part><tp:taxon-name-part taxon-name-part-type="species" reg="aequus">aequus</tp:taxon-name-part></tp:taxon-name></italic> Zhu &amp; Huang, 2003 in sharing the antenna with a yellow scape, pedicel, and F1, while the remaining segments are brown; and the notauli straight and converging posteriorly to meet laterad to inner angles of axillae, but the new species can be separated from <italic><tp:taxon-name><tp:taxon-name-part taxon-name-part-type="genus" reg="Diglyphomorphomyia">D.</tp:taxon-name-part><tp:taxon-name-part taxon-name-part-type="species" reg="aequus">aequus</tp:taxon-name-part></tp:taxon-name></italic> by the following combination of characters: legs yellowish with fore and hind coxae yellowish white (legs yellow in <italic><tp:taxon-name><tp:taxon-name-part taxon-name-part-type="genus" reg="Diglyphomorphomyia">D.</tp:taxon-name-part><tp:taxon-name-part taxon-name-part-type="species" reg="aequus">aequus</tp:taxon-name-part></tp:taxon-name></italic>); gaster yellowish except margins brown (gaster yellow with a brown patch in <italic><tp:taxon-name><tp:taxon-name-part taxon-name-part-type="genus" reg="Diglyphomorphomyia">D.</tp:taxon-name-part><tp:taxon-name-part taxon-name-part-type="species" reg="aequus">aequus</tp:taxon-name-part></tp:taxon-name></italic>); gaster 1.7× as long as wide (gaster 1.4× as long as wide in <italic><tp:taxon-name><tp:taxon-name-part taxon-name-part-type="genus" reg="Diglyphomorphomyia">D.</tp:taxon-name-part><tp:taxon-name-part taxon-name-part-type="species" reg="aequus">aequus</tp:taxon-name-part></tp:taxon-name></italic>).</p></tp:treatment-sec></tp:taxon-treatment>
