# Supplementary material for: ﻿Four new species of Diglyphomorphomyia Girault (Hymenoptera, Eulophidae) from China, with a key to Chinese species
Source: Zookeys. 2022 Apr 13;1095:111–21. doi: 10.3897/zookeys.1095.80671 (PMC9021154; doi:10.3897/zookeys.1095.80671)
Supplement: XML Treatment for Diglyphomorphomyia hainana [file zookeys.1095.80671-treatment4.xml]

<!DOCTYPE tp:taxon-treatment
  PUBLIC "-//TaxonX//DTD Taxonomic Treatment Publishing DTD v0 20100105//EN" "tax-treatment-NSO.dtd">
<tp:taxon-treatment xmlns:tp="http://www.plazi.org/taxpub"><tp:treatment-meta><kwd-group><label>Taxon classification</label><kwd>
              <named-content content-type="kingdom">Animalia</named-content>
            </kwd><kwd>
              <named-content content-type="order">Hymenoptera</named-content>
            </kwd><kwd>
              <named-content content-type="family">Eulophidae</named-content>
            </kwd></kwd-group><mixed-citation publication-type="journal"><person-group><name><surname>Fan</surname><given-names>Jun-Jie</given-names></name><name><surname>Li</surname><given-names>Cheng-De</given-names></name></person-group><article-title>﻿Four new species of <italic><tp:taxon-name><tp:taxon-name-part taxon-name-part-type="genus" reg="Diglyphomorphomyia">Diglyphomorphomyia</tp:taxon-name-part></tp:taxon-name></italic> Girault (<tp:taxon-name><tp:taxon-name-part taxon-name-part-type="order">Hymenoptera</tp:taxon-name-part></tp:taxon-name>, <tp:taxon-name><tp:taxon-name-part taxon-name-part-type="family">Eulophidae</tp:taxon-name-part></tp:taxon-name>) from China, with a key to Chinese species</article-title><source>Zookeys</source><day>13</day><month>04</month><year>2022</year><volume>1095</volume><fpage>111</fpage><lpage>121</lpage><pub-id pub-id-type="doi">10.3897/zookeys.1095.80671</pub-id></mixed-citation></tp:treatment-meta><tp:nomenclature><label>﻿</label><tp:taxon-name>
            <object-id xmlns:xlink="http://www.w3.org/1999/xlink" content-type="arpha" xlink:type="simple">A4C51D5C-10FD-5A12-9A47-46A2B85892F0</object-id>
            <tp:taxon-name-part taxon-name-part-type="genus" reg="Diglyphomorphomyia">Diglyphomorphomyia</tp:taxon-name-part>
            <tp:taxon-name-part taxon-name-part-type="species" reg="hainana">hainana</tp:taxon-name-part>
            <object-id xmlns:xlink="http://www.w3.org/1999/xlink" content-type="zoobank" xlink:type="simple">http://zoobank.org/B3718EA6-954C-48D6-8741-A608907D1F9C</object-id>
          </tp:taxon-name><tp:taxon-status xmlns:xlink="http://www.w3.org/1999/xlink" xlink:type="simple">sp. nov.</tp:taxon-status><xref ref-type="fig" rid="F3">Figs 11–16</xref></tp:nomenclature><tp:treatment-sec sec-type="type material" id="SECID0E4UAE"><title>Type material.</title><p><bold><italic>Holotype</italic></bold>, ♀ [<abbrev xmlns:xlink="http://www.w3.org/1999/xlink" xlink:title="insect collections at Northeast Forestry University" id="ABBRID0EIVAE" xlink:type="simple">NEFU</abbrev>; on card], China, Hainan Province, Wenchang City, Dongjiao Town, 22–24 IV 2019, leg. Yu-Ting Jiang, by yellow pan trapping. <bold><italic>Paratypes</italic></bold>: 2♀ [on slides], same data as holotype.</p><fig id="F3" position="float" orientation="portrait"><object-id xmlns:xlink="http://www.w3.org/1999/xlink" content-type="doi" xlink:type="simple">10.3897/zookeys.1095.80671.figures11-16</object-id><object-id xmlns:xlink="http://www.w3.org/1999/xlink" content-type="arpha" xlink:type="simple">90926110-2DBB-5FBB-8673-3BC0EA2BE4EF</object-id><label>Figures 11–16.</label><caption><p><italic><tp:taxon-name><tp:taxon-name-part taxon-name-part-type="genus" reg="Diglyphomorphomyia">D.</tp:taxon-name-part><tp:taxon-name-part taxon-name-part-type="species" reg="hainana">hainana</tp:taxon-name-part></tp:taxon-name></italic> sp. nov., female, holotype <bold>11</bold> habitus in lateral view <bold>12</bold> gaster in dorsal view <bold>13</bold> head in frontal view <bold>14</bold> fore wing <bold>15</bold> habitus in dorsal view <bold>16</bold> hind wing. Scale bars: 100 μm.</p></caption><graphic xmlns:xlink="http://www.w3.org/1999/xlink" xlink:href="zookeys-1095-111-g003.jpg" position="float" orientation="portrait" xlink:type="simple" id="oo_671713.jpg"><uri content-type="original_file" xlink:type="simple">https://binary.pensoft.net/fig/671713</uri></graphic></fig></tp:treatment-sec><tp:treatment-sec sec-type="diagnosis" id="SECID0ETWAE"><title>Diagnosis.</title><p>Antennae yellowish brown with scape yellow. Midlobe of mesoscutum with two pairs of long setae. Legs mostly yellowish white with fore and hind coxae white, mid coxae yellow.</p></tp:treatment-sec><tp:treatment-sec sec-type="description" id="SECID0EYWAE"><title>Description.</title><p><bold>Female.</bold> Body length 1.8 mm, fore wing length 1.5 mm. Body yellow. Antennae yellowish brown with scape yellow. Legs mostly yellowish white except fore and hind coxae white, mid coxae yellow. Gaster dorsally mostly yellow with a brown patch and lateral margins brown, ventrally mostly whitish.</p><p><bold><italic>Head</italic></bold> (Figs <xref ref-type="fig" rid="F3">11</xref>, <xref ref-type="fig" rid="F3">13</xref>) 1.4× as wide as high in frontal view and 2.4× as wide as long in dorsal view. Frons weakly sculptured. Vertex with engraved reticulation, meshes isodiametric. <abbrev xmlns:xlink="http://www.w3.org/1999/xlink" xlink:title="minimum distance between posterior ocelli" id="ABBRID0EPXAE" xlink:type="simple">POL</abbrev> 2.4× <abbrev xmlns:xlink="http://www.w3.org/1999/xlink" xlink:title="minimum distance between a posterior ocellus and corresponding eye margin" id="ABBRID0ETXAE" xlink:type="simple">OOL</abbrev>. Malar space 0.3× eye height. Occiput weakly reticulate. Relative measurements (length: width): scape = 29: 5; pedicel = 11: 5; F1 = 13: 5; F2 = 10: 5; F3 = 10: 6; F4 = 9: 6; clava = 15: 5.</p><p><bold><italic>Mesosoma</italic></bold> (Fig. <xref ref-type="fig" rid="F3">15</xref>). Notauli straight, ending laterad to inner angle of axilla. Midlobe of mesoscutum punctate with two pairs of long setae, lateral lobe of mesoscutum reticulate. Axillae weakly reticulate and separated from each other. Scutellum longer than mesoscutum with two pairs of long setae, sublateral grooves meet posteriorly. Spiracle with a transverse carina anteriorly, slightly separated from metanotum by a distance shorter than a diameter of spiracle; each propodeal callus with seven or eight setae.</p><p><bold><italic>Wings</italic>.</bold> Fore wing (Fig. <xref ref-type="fig" rid="F3">14</xref>) 2.3× as long as wide. Speculum narrow. Relative measurements (length): <abbrev xmlns:xlink="http://www.w3.org/1999/xlink" xlink:title="submarginal vein" id="ABBRID0ENYAE" xlink:type="simple">SMV</abbrev> = 35; <abbrev xmlns:xlink="http://www.w3.org/1999/xlink" xlink:title="marginal vein" id="ABBRID0ERYAE" xlink:type="simple">MV</abbrev>= 36; <abbrev xmlns:xlink="http://www.w3.org/1999/xlink" xlink:title="postmarginal vein" id="ABBRID0EVYAE" xlink:type="simple">PMV</abbrev>= 16; <abbrev xmlns:xlink="http://www.w3.org/1999/xlink" xlink:title="stigmal vein" id="ABBRID0EZYAE" xlink:type="simple">STV</abbrev>= 12. Hind wing (Fig. <xref ref-type="fig" rid="F3">16</xref>) ~ 4.0× as long as wide.</p><p><bold><italic>Metasoma</italic></bold> (Fig. <xref ref-type="fig" rid="F3">12</xref>). Gaster ovate; 1.8× as long as wide and 1.3× as long as mesosoma. Ovipositor exserted beyond apex of gaster.</p><p><bold>Male.</bold> Unknown.</p></tp:treatment-sec><tp:treatment-sec sec-type="host" id="SECID0EQZAE"><title>Host.</title><p>Unknown.</p></tp:treatment-sec><tp:treatment-sec sec-type="distribution" id="SECID0EVZAE"><title>Distribution.</title><p>China (Hainan).</p></tp:treatment-sec><tp:treatment-sec sec-type="etymology" id="SECID0E1ZAE"><title>Etymology.</title><p>The specific name is derived from the type locality.</p></tp:treatment-sec><tp:treatment-sec sec-type="remarks" id="SECID0E6ZAE"><title>Remarks.</title><p><italic><tp:taxon-name><tp:taxon-name-part taxon-name-part-type="genus" reg="Diglyphomorphomyia">Diglyphomorphomyia</tp:taxon-name-part><tp:taxon-name-part taxon-name-part-type="species" reg="hainana">hainana</tp:taxon-name-part></tp:taxon-name></italic> is similar to <italic><tp:taxon-name><tp:taxon-name-part taxon-name-part-type="genus" reg="Diglyphomorphomyia">D.</tp:taxon-name-part><tp:taxon-name-part taxon-name-part-type="species" reg="aequus">aequus</tp:taxon-name-part></tp:taxon-name></italic> Zhu &amp; Huang, 2003 in sharing a body that is mostly yellow, and a gaster bearing a brown patch, but can be separated from <italic><tp:taxon-name><tp:taxon-name-part taxon-name-part-type="genus" reg="Diglyphomorphomyia">D.</tp:taxon-name-part><tp:taxon-name-part taxon-name-part-type="species" reg="aequus">aequus</tp:taxon-name-part></tp:taxon-name></italic> by the following combination of characters: antennae yellowish brown with scape yellow (antenna brown with scape, pedicel, and F1 yellow in <italic><tp:taxon-name><tp:taxon-name-part taxon-name-part-type="genus" reg="Diglyphomorphomyia">D.</tp:taxon-name-part><tp:taxon-name-part taxon-name-part-type="species" reg="aequus">aequus</tp:taxon-name-part></tp:taxon-name></italic>); <abbrev xmlns:xlink="http://www.w3.org/1999/xlink" xlink:title="minimum distance between posterior ocelli" id="ABBRID0ER2AE" xlink:type="simple">POL</abbrev> 2.4× <abbrev xmlns:xlink="http://www.w3.org/1999/xlink" xlink:title="minimum distance between a posterior ocellus and corresponding eye margin" id="ABBRID0EV2AE" xlink:type="simple">OOL</abbrev> (<abbrev xmlns:xlink="http://www.w3.org/1999/xlink" xlink:title="minimum distance between posterior ocelli" id="ABBRID0EZ2AE" xlink:type="simple">POL</abbrev> 2.8× <abbrev xmlns:xlink="http://www.w3.org/1999/xlink" xlink:title="minimum distance between a posterior ocellus and corresponding eye margin" id="ABBRID0E42AE" xlink:type="simple">OOL</abbrev> in <italic><tp:taxon-name><tp:taxon-name-part taxon-name-part-type="genus" reg="Diglyphomorphomyia">D.</tp:taxon-name-part><tp:taxon-name-part taxon-name-part-type="species" reg="aequus">aequus</tp:taxon-name-part></tp:taxon-name></italic>); legs mostly yellowish white with fore and hind coxae white, mid coxae yellow (legs yellow in <italic><tp:taxon-name><tp:taxon-name-part taxon-name-part-type="genus" reg="Diglyphomorphomyia">D.</tp:taxon-name-part><tp:taxon-name-part taxon-name-part-type="species" reg="aequus">aequus</tp:taxon-name-part></tp:taxon-name></italic>).</p></tp:treatment-sec></tp:taxon-treatment>
