# Supplementary material for: ﻿Four new species of Diglyphomorphomyia Girault (Hymenoptera, Eulophidae) from China, with a key to Chinese species
Source: Zookeys. 2022 Apr 13;1095:111–21. doi: 10.3897/zookeys.1095.80671 (PMC9021154; doi:10.3897/zookeys.1095.80671)
Supplement: XML Treatment for Diglyphomorphomyia octoseta [file zookeys.1095.80671-treatment5.xml]

<!DOCTYPE tp:taxon-treatment
  PUBLIC "-//TaxonX//DTD Taxonomic Treatment Publishing DTD v0 20100105//EN" "tax-treatment-NSO.dtd">
<tp:taxon-treatment xmlns:tp="http://www.plazi.org/taxpub"><tp:treatment-meta><kwd-group><label>Taxon classification</label><kwd>
              <named-content content-type="kingdom">Animalia</named-content>
            </kwd><kwd>
              <named-content content-type="order">Hymenoptera</named-content>
            </kwd><kwd>
              <named-content content-type="family">Eulophidae</named-content>
            </kwd></kwd-group><mixed-citation publication-type="journal"><person-group><name><surname>Fan</surname><given-names>Jun-Jie</given-names></name><name><surname>Li</surname><given-names>Cheng-De</given-names></name></person-group><article-title>﻿Four new species of <italic><tp:taxon-name><tp:taxon-name-part taxon-name-part-type="genus" reg="Diglyphomorphomyia">Diglyphomorphomyia</tp:taxon-name-part></tp:taxon-name></italic> Girault (<tp:taxon-name><tp:taxon-name-part taxon-name-part-type="order">Hymenoptera</tp:taxon-name-part></tp:taxon-name>, <tp:taxon-name><tp:taxon-name-part taxon-name-part-type="family">Eulophidae</tp:taxon-name-part></tp:taxon-name>) from China, with a key to Chinese species</article-title><source>Zookeys</source><day>13</day><month>04</month><year>2022</year><volume>1095</volume><fpage>111</fpage><lpage>121</lpage><pub-id pub-id-type="doi">10.3897/zookeys.1095.80671</pub-id></mixed-citation></tp:treatment-meta><tp:nomenclature><label>﻿</label><tp:taxon-name>
            <object-id xmlns:xlink="http://www.w3.org/1999/xlink" content-type="arpha" xlink:type="simple">B3CA7D64-8A39-5BA2-BEE4-B3F04BF5D28D</object-id>
            <tp:taxon-name-part taxon-name-part-type="genus" reg="Diglyphomorphomyia">Diglyphomorphomyia</tp:taxon-name-part>
            <tp:taxon-name-part taxon-name-part-type="species" reg="octoseta">octoseta</tp:taxon-name-part>
            <object-id xmlns:xlink="http://www.w3.org/1999/xlink" content-type="zoobank" xlink:type="simple">http://zoobank.org/66B78964-DF2B-469D-AA6E-FDC23D26B523</object-id>
          </tp:taxon-name><tp:taxon-status xmlns:xlink="http://www.w3.org/1999/xlink" xlink:type="simple">sp. nov.</tp:taxon-status><xref ref-type="fig" rid="F4">Figs 17–22</xref></tp:nomenclature><tp:treatment-sec sec-type="type material" id="SECID0EE5AE"><title>Type material.</title><p><bold><italic>Holotype</italic></bold>, ♀ [<abbrev xmlns:xlink="http://www.w3.org/1999/xlink" xlink:title="insect collections at Northeast Forestry University" id="ABBRID0EP5AE" xlink:type="simple">NEFU</abbrev>; on card], China, Jiangxi Province, Yichun City, Guanshan National Nature Reserve, 29 VIII 2017, leg. Guang-Xin Wang and Wen-Jian Li, by yellow pan trapping. <bold><italic>Paratype</italic></bold>: 1♀ [on slide], same data as holotype.</p><fig id="F4" position="float" orientation="portrait"><object-id xmlns:xlink="http://www.w3.org/1999/xlink" content-type="doi" xlink:type="simple">10.3897/zookeys.1095.80671.figures17-22</object-id><object-id xmlns:xlink="http://www.w3.org/1999/xlink" content-type="arpha" xlink:type="simple">76F6B2B5-7C90-5212-9570-AED4587053FE</object-id><label>Figures 17–22.</label><caption><p><italic><tp:taxon-name><tp:taxon-name-part taxon-name-part-type="genus" reg="Diglyphomorphomyia">D.</tp:taxon-name-part><tp:taxon-name-part taxon-name-part-type="species" reg="octoseta">octoseta</tp:taxon-name-part></tp:taxon-name></italic> sp. nov., female, holotype <bold>17</bold> habitus in dorsal view <bold>18</bold> head in frontal view <bold>19</bold> fore wing <bold>20</bold> hind wing <bold>21</bold> habitus in lateral view <bold>22</bold> antenna. Scale bars: 100 μm.</p></caption><graphic xmlns:xlink="http://www.w3.org/1999/xlink" xlink:href="zookeys-1095-111-g004.jpg" position="float" orientation="portrait" xlink:type="simple" id="oo_671714.jpg"><uri content-type="original_file" xlink:type="simple">https://binary.pensoft.net/fig/671714</uri></graphic></fig></tp:treatment-sec><tp:treatment-sec sec-type="diagnosis" id="SECID0E16AE"><title>Diagnosis.</title><p>The new species is easily distinguished from the other known members of the genus by the following combination of characters: Antenna with scape white, pedicel, F1–F3 pale yellow, clava brown except apex yellowish. Midlobe of mesoscutum punctate with four pairs of long setae. Propodeum with median carina bifurcate anteriorly and meeting a perpendicular lamina, anteromedially with two dorsal pits. Legs mostly white.</p></tp:treatment-sec><tp:treatment-sec sec-type="description" id="SECID0EAAAG"><title>Description.</title><p><bold>Female.</bold> Body length 2.2 mm, fore wing length 1.6 mm. Body pale yellow. Head yellowish-white. Antenna with scape white, pedicel, F1–F3 pale yellow, F4 and clava brown except apex yellowish. Mandibles yellow with teeth brown. Legs mostly white. Gaster mostly yellowish white, with a median stripe and lateral margins brown.</p><p><bold><italic>Head</italic></bold> (Fig. <xref ref-type="fig" rid="F4">18</xref>) 1.4× as wide as high in frontal view and 2.3× as wide as long in dorsal view. Frons smooth to alutaceous with a row of setae along eye margin. Vertex smooth. <abbrev xmlns:xlink="http://www.w3.org/1999/xlink" xlink:title="minimum distance between posterior ocelli" id="ABBRID0ETAAG" xlink:type="simple">POL</abbrev> 1.8× <abbrev xmlns:xlink="http://www.w3.org/1999/xlink" xlink:title="minimum distance between a posterior ocellus and corresponding eye margin" id="ABBRID0EXAAG" xlink:type="simple">OOL</abbrev>. Malar space 0.4× eye height. Occiput weakly reticulate. Relative measurements (length: width): scape = 28: 5; pedicel = 9: 5; F1 = 14: 5; F2 = 11: 6; F3 = 11: 7; F4 = 11: 7; clava = 19: 7.</p><p><bold><italic>Mesosoma</italic></bold> (Fig. <xref ref-type="fig" rid="F4">17</xref>). Midlobe of mesoscutum punctate with 4 pairs of long setae, lateral lobe of mesoscutum reticulate. Notauli ending laterad to inner angles of axilla. Axillae weakly reticulated and separated from each other. Scutellum longer than mesoscutum with 2 pairs of long setae, sublateral grooves meet posteriorly. Propodeum smooth, with a median carina bifurcating anteriorly and meeting a perpendicular lamina, anteromedially with two dorsal pits; plicae distinct with a transverse carina joining outer margins; another transverse carina present anterior to spiracle; separated from metanotum by a distance as long as a diameter of spiracle; each propodeal callus with seven long setae.</p><p><bold><italic>Wings</italic>.</bold> Fore wing (Fig. <xref ref-type="fig" rid="F4">19</xref>) 2.4× as long as wide. Relative measurements (length): <abbrev xmlns:xlink="http://www.w3.org/1999/xlink" xlink:title="submarginal vein" id="ABBRID0ERBAG" xlink:type="simple">SMV</abbrev> = 63; <abbrev xmlns:xlink="http://www.w3.org/1999/xlink" xlink:title="marginal vein" id="ABBRID0EVBAG" xlink:type="simple">MV</abbrev> = 57; <abbrev xmlns:xlink="http://www.w3.org/1999/xlink" xlink:title="postmarginal vein" id="ABBRID0EZBAG" xlink:type="simple">PMV</abbrev> = 25; <abbrev xmlns:xlink="http://www.w3.org/1999/xlink" xlink:title="stigmal vein" id="ABBRID0E4BAG" xlink:type="simple">STV</abbrev> = 22. Hind wing (Fig. <xref ref-type="fig" rid="F4">20</xref>) 3.9× as long as wide.</p><p><bold><italic>Metasoma</italic></bold> (Fig. <xref ref-type="fig" rid="F4">17</xref>). Gaster ovate, 1.5× as long as wide and as long as mesosoma. Ovipositor exserted beyond apex of gaster.</p><p><bold>Male.</bold> Unknown.</p></tp:treatment-sec><tp:treatment-sec sec-type="host" id="SECID0EUCAG"><title>Host.</title><p>Unknown.</p></tp:treatment-sec><tp:treatment-sec sec-type="distribution" id="SECID0EZCAG"><title>Distribution.</title><p>China (Jiangxi).</p></tp:treatment-sec><tp:treatment-sec sec-type="etymology" id="SECID0E5CAG"><title>Etymology.</title><p>Latin: <italic>octo</italic> = eight; and refers to the midlobe of mesoscutum with four pairs of long setae.</p></tp:treatment-sec><tp:treatment-sec sec-type="remarks" id="SECID0EGDAG"><title>Remarks.</title><p><italic><tp:taxon-name><tp:taxon-name-part taxon-name-part-type="genus" reg="Diglyphomorphomyia">Diglyphomorphomyia</tp:taxon-name-part><tp:taxon-name-part taxon-name-part-type="species" reg="octoseta">octoseta</tp:taxon-name-part></tp:taxon-name></italic> is similar to <italic><tp:taxon-name><tp:taxon-name-part taxon-name-part-type="genus" reg="Diglyphomorphomyia">D.</tp:taxon-name-part><tp:taxon-name-part taxon-name-part-type="species" reg="kairali">kairali</tp:taxon-name-part></tp:taxon-name></italic> Narendran &amp; Girish Kumar in sharing a propodeum with a median carina bifurcating anteriorly and meeting a perpendicular lamina, but can be separated from the latter by the following combination of characters: fore wing hyaline without infuscation (fore wing with brown infuscation a short distance below <abbrev xmlns:xlink="http://www.w3.org/1999/xlink" xlink:title="stigmal vein" id="ABBRID0ECEAG" xlink:type="simple">STV</abbrev> in <italic><tp:taxon-name><tp:taxon-name-part taxon-name-part-type="genus" reg="Diglyphomorphomyia">D.</tp:taxon-name-part><tp:taxon-name-part taxon-name-part-type="species" reg="kairali">kairali</tp:taxon-name-part></tp:taxon-name></italic>); antenna with scape white, pedicel and F1–F3 pale yellow, clava brown except apex yellowish (antenna brownish black with scape and pedicel pale brownish yellow in <italic><tp:taxon-name><tp:taxon-name-part taxon-name-part-type="genus" reg="Diglyphomorphomyia">D.</tp:taxon-name-part><tp:taxon-name-part taxon-name-part-type="species" reg="kairali">kairali</tp:taxon-name-part></tp:taxon-name></italic>); midlobe of mesoscutum with four pairs of long setae (three pairs of long setae in <italic><tp:taxon-name><tp:taxon-name-part taxon-name-part-type="genus" reg="Diglyphomorphomyia">D.</tp:taxon-name-part><tp:taxon-name-part taxon-name-part-type="species" reg="kairali">kairali</tp:taxon-name-part></tp:taxon-name></italic>).</p></tp:treatment-sec></tp:taxon-treatment>
